# Supplementary material for: Exploration of Bioactive Compounds, Antioxidant and Antibacterial Properties, and Their Potential Efficacy Against HT29 Cell Lines in Dictyota bartayresiana
Source: Mar Drugs. 2025 May 23;23(6):224. doi: 10.3390/md23060224 (PMC12194281; doi:10.3390/md23060224)
Supplement: Supplementary file 1 [file marinedrugs-23-00224-s001.zip]

Archive with 1 entries (1 files):
- marinedrugs-3542595-supplementary.pdf
